# Supplementary material for: Functional Bi2O3/Gd2O3 Silica-Coated Structures for Improvement of Early Age and Radiation Shielding Performance of Cement Pastes
Source: Nanomaterials (Basel). 2024 Jan 12;14(2):168. doi: 10.3390/nano14020168 (PMC10819170; doi:10.3390/nano14020168)
Supplement: Supplementary file 1 [file nanomaterials-14-00168-s001.zip]

Archive with 1 entries (1 files):
- nanomaterials-2766176-supplementary.pdf
